# Supplementary material for: The Peopling of Korea Revealed by Analyses of Mitochondrial DNA and Y-Chromosomal Markers
Source: PLoS One. 2009 Jan 16;4(1):e4210. doi: 10.1371/journal.pone.0004210 (PMC2615218; doi:10.1371/journal.pone.0004210)
Supplement: Table S1 — Asian populations studied (0.05 MB XLS) [file pone.0004210.s001.xls]

## Sheet: Sheet1
Table S1. Asian populations studied
Markers	Population	N	Geographic affiliation	Reference
mtDNA haplogroups	Korean	185	North Asia	Present work
	Korean-Chinese	51	North Asia	Present work
	Manchurian	40	North Asia	Present work
	Han (Beijing)	40	North Asia	Present work
	Mongolian	47	North Asia	Present work
	Thais	40	South Asia	Present work
	Vietnamese	42	South Asia	Present work
	Japanese	211	North Asia	Maruyama et al. [26]
	Han (Guangdong)	69	South Asia	Kivisild et al. [20]
	Han (Liaoning)	51	North Asia	Yao et al. [19]
	Han (Qingdao)	50	North Asia	Yao et al. [19]
	Han (Xinjiang)	47	North Asia	Yao et al. [19]
	Han (Wuhan)	42	South Asia	Yao et al. [19]
	Han (Yunnan)	43	South Asia	Yao et al. [19]
	Han (Zhanjiang)	30	North Asia	Yao et al. [19]
	Korean	694	North Asia	Lee et al. [50]
	Daur	45	North Asia	Kong et al. [25]
	Oroqen	44	North Asia	Kong et al. [25]
	Ewenki	47	North Asia	Kong et al. [25]
	Korean	48	North Asia	Kong et al. [25]
	Mongolian	48	North Asia	Kong et al. [25]
	MHN	103	South Asia	Wen et al. [27]
	MYN	39	South Asia	Wen et al. [27]
	YBN/YMB	25	South Asia	Wen et al. [27]
	YBP	35	South Asia	Wen et al. [27]
	YDB/YYM	37	South Asia	Wen et al. [27]
	YGS	24	South Asia	Wen et al. [27]
	YHT/YKB	30	South Asia	Wen et al. [27]
	YMI	32	South Asia	Wen et al. [27]
	YPA	32	South Asia	Wen et al. [27]
	YTU	41	South Asia	Wen et al. [27]
	YKM	40	South Asia	Wen et al. [27]
	YLT	26	South Asia	Wen et al. [27]
	YLO	42	South Asia	Wen et al. [27]
	YWU	31	South Asia	Wen et al. [27]
	PO (Daic)	34	South Asia	Li et al. [36]
	CL (Daic)	30	South Asia	Li et al. [36]
	CX (Daic)/ CY (Daic)	37	South Asia	Li et al. [36]
	GL (Daic)	30	South Asia	Li et al. [36]
	HS (Daic)	31	South Asia	Li et al. [36]
	ML (Daic)	37	South Asia	Li et al. [36]
	MN (Daic)	32	South Asia	Li et al. [36]
	PY (AA)	30	South Asia	Li et al. [36]
	WS (Daic)	32	South Asia	Li et al. [36]
	MK (Daic)	32	South Asia	Li et al. [36]
	MO (Daic)	29	South Asia	Li et al. [36]
	RG (Daic)/ GA (Daic)	47	South Asia	Li et al. [36]
	TN (Daic)	30	South Asia	Li et al. [36]
	CU (Daic)	30	South Asia	Li et al. [36]
	DG (Daic)	40	South Asia	Li et al. [36]
	HL (Daic)	34	South Asia	Li et al. [36]
	JM (Daic)	26	South Asia	Li et al. [36]
	LG (Daic)	29	South Asia	Li et al. [36]
	BG (AA)	32	South Asia	Li et al. [36]
	BU (Daic)	34	South Asia	Li et al. [36]
	DA (Daic)	56	South Asia	Li et al. [36]
	LC (Daic)	33	South Asia	Li et al. [36]
	LQ (Daic)/ WG (Daic)	39	South Asia	Li et al. [36]
	Daic/AA	72	South Asia	Li et al. [36]
	Total	3307
mtDNA HVR-I	Korean1	185	North Asia	Present work
sequences	Korean-Chinese1	51	North Asia	Present work
	Mongol1	47	North Asia	Present work
	Manchurian	40	North Asia	Present work
	Han (Beijing)	40	North Asia	Present work
	Vietnamese	42	South Asia	Present work
	Thais	40	South Asia	Present work
	Japanese	211	North Asia	Maruyama et al. [26]
	Han (Guangdong)	69	South Asia	Kivisild et al. [20]
	Daur	45	North Asia	Kong et al. [25]
	Ewenki	47	North Asia	Kong et al. [25]
	Korean2	48	North Asia	Kong et al. [25]
	Mongol2	48	North Asia	Kong et al. [25]
	Oroqen	44	North Asia	Kong et al. [25]
	Han (Liaoning)	51	North Asia	Yao et al. [19]
	Han (Qingdao)	49	North Asia	Yao et al. [19]
	Han (Xinjiang)	47	North Asia	Yao et al. [19]
	Han (Wuhan)	42	South Asia	Yao et al. [19]
	Han (Yunnan)	43	South Asia	Yao et al. [19]
	Han (Zhanjiang)	30	North Asia	Yao et al. [19]
	Han (YanBian)	51	North Asia	Zhang et al. [28]
	BG	32	South Asia	Li et al. [36]
	BU	31	South Asia	Li et al. [36]
	CL	30	South Asia	Li et al. [36]
	CU	30	South Asia	Li et al. [36]
	CX	25	South Asia	Li et al. [36]
	DA	56	South Asia	Li et al. [36]
	DG	38	South Asia	Li et al. [36]
	GL	30	South Asia	Li et al. [36]
	HL	34	South Asia	Li et al. [36]
	HS	30	South Asia	Li et al. [36]
	JM	27	South Asia	Li et al. [36]
	KN	43	South Asia	Li et al. [36]
	LC	30	South Asia	Li et al. [36]
	LG	30	South Asia	Li et al. [36]
	LQ	25	South Asia	Li et al. [36]
	MK	33	South Asia	Li et al. [36]
	ML	38	South Asia	Li et al. [36]
	MN	32	South Asia	Li et al. [36]
	MO	29	South Asia	Li et al. [36]
	PO	34	South Asia	Li et al. [36]
	PY	30	South Asia	Li et al. [36]
	RG	31	South Asia	Li et al. [36]
	TN	30	South Asia	Li et al. [36]
	WS	33	South Asia	Li et al. [36]
	Hezhe	43	North Asia	Powell et al. [37]
	Han (Harbin)	29	North Asia	Powell et al. [37]
	Han (Xinjiang)	29	North Asia	Powell et al. [37]
	Korean	27	North Asia	Powell et al. [37]
	Manchurian	33	North Asia	Powell et al. [37]
	Uygur (Urumqi)	27	North Asia	Powell et al. [37]
	Uygur (Yili)	36	North Asia	Powell et al. [37]
	Xibe	38	North Asia	Powell et al. [37]
	Total:	2313
Y chromosome	Han (Beijing)	65	North Asia	Hong et al. [29]
haplogroups	Manchurian	48	North Asia	Hong et al. [29]
	Japanese	107	North Asia	Hong et al. [29]
	Korean	154	North Asia	Hong et al. [29]
	Buryat	50	North Asia	Hong et al. [29]
	Khalkhs	48	North Asia	Hong et al. [29]
	Han (Yunnan)	41	South Asia	Hong et al. [29]
	Indonesians	36	South Asia	Hong et al. [29]
	Philippines	69	South Asia	Hong et al. [29]
	Thais	50	South Asia	Hong et al. [29]
	Vietnamese	41	South Asia	Hong et al. [29]
	Daur	39	North Asia	Xue et al. [31]
	Ewenki	26	North Asia	Xue et al. [31]
	Hezhe	45	North Asia	Xue et al. [31]
	Hui	35	North Asia	Xue et al. [31]
	Manchurian	35	North Asia	Xue et al. [31]
	InnerMongolia	45	North Asia	Xue et al. [31]
	Oroqen	31	North Asia	Xue et al. [31]
	Uygur (Urumqi)	31	North Asia	Xue et al. [31]
	Uygur (Yili)	39	North Asia	Xue et al. [31]
	Xibe	41	North Asia	Xue et al. [31]
	Han (Harbin)	35	North Asia	Xue et al. [31]
	Han (Yili)	32	North Asia	Xue et al. [31]
	Korean-Chinese	25	North Asia	Xue et al. [31]
	Buyi	35	South Asia	Xue et al. [31]
	Hani	34	South Asia	Xue et al. [31]
	Li	34	South Asia	Xue et al. [31]
	Qing	33	South Asia	Xue et al. [31]
	She	34	South Asia	Xue et al. [31]
	Tibetans	35	North Asia	Xue et al. [31]
	Yao (Bama)	35	South Asia	Xue et al. [31]
	Yao (Liannan)	35	South Asia	Xue et al. [31]
	Han (Chengdu)	34	South Asia	Xue et al. [31]
	Han (Lanzhou)	30	North Asia	Xue et al. [31]
	Han (Meixian)	35	South Asia	Xue et al. [31]
	Japanese	47	North Asia	Xue et al. [31]
	Korean	43	North Asia	Xue et al. [31]
	OuterMongolia	65	North Asia	Xue et al. [31]
	Total	1697
Y chromosome	Japanese1	160	North Asia	Hara et al. [34]
STRs	Taiwanese	200	South Asia	Huang et al. [40]
	Korean1	567	North Asia	Hwang et al. [35]
	Han (Shangdong)	131	North Asia	Yan et al. [38]
	Tibet1	112	North Asia	Zhang et al. [33]
	Korean-Chinese1	201	North Asia	Zhang et al. [39]
	Chinese-Singaporean	208	South Asia	Yong et al. [32]
	Malay-Singaporean	186	South Asia	Yong et al. [32]
	Yao (Bama)	35	South Asia	Xue et al. [31]
	Tibet2	35	North Asia	Xue et al. [31]
	Hani	34	South Asia	Xue et al. [31]
	Han (Lanzhou)	30	North Asia	Xue et al. [31]
	Manchurian	35	North Asia	Xue et al. [31]
	She	34	South Asia	Xue et al. [31]
	Qiang	33	North Asia	Xue et al. [31]
	Han (Harbin)	35	North Asia	Xue et al. [31]
	Buyi	35	South Asia	Xue et al. [31]
	Li	34	South Asia	Xue et al. [31]
	Han (Chengdu)	34	South Asia	Xue et al. [31]
	Yao (Liannan)	35	South Asia	Xue et al. [31]
	Han (Meixian)	35	South Asia	Xue et al. [31]
	Hui	35	North Asia	Xue et al. [31]
	Korean-Chinese2	25	North Asia	Xue et al. [31]
	Daur	39	North Asia	Xue et al. [31]
	Ewenki	26	North Asia	Xue et al. [31]
	Hezhe	44	North Asia	Xue et al. [31]
	Japanese2	47	North Asia	Xue et al. [31]
	Korean2	43	North Asia	Xue et al. [31]
	Oroqen	31	North Asia	Xue et al. [31]
	Uygur1	39	North Asia	Xue et al. [31]
	Uygur2	31	North Asia	Xue et al. [31]
	Xibe	41	North Asia	Xue et al. [31]
	Mogolian1	58	North Asia	Xue et al. [31]
	Mongolia2	45	North Asia	Xue et al. [31]
	Total:	2713
