# Supplementary material for: The Peopling of Korea Revealed by Analyses of Mitochondrial DNA and Y-Chromosomal Markers
Source: PLoS One. 2009 Jan 16;4(1):e4210. doi: 10.1371/journal.pone.0004210 (PMC2615218; doi:10.1371/journal.pone.0004210)
Supplement: Table S2 — mtDNA-haplogroup distributions in East Asian populations (0.05 MB XLS) [file pone.0004210.s002.xls]

## Sheet: Table S2
Table S2. mtDNA-haplogroup distributions in East Asian populations
Samples			Haplogroup
Populations	Size		A	B*	B4	B5	CZ	D*	D5	F*	F1	F2	G*	G2	H	HV	J	M*	M7*	M7b	M8	N*	N9a	R*	R9	T	U	W	Y	Reference
Korean	185		15		23	4	4	51	9		16	2	6	13				6	14	5	2	1	12						2	Present work
Korea-Chinese	51		5		4	2	1	15	2	1	3			2				7	1	2			5	1
Manchurian	40		4		3		2	8	2	3	5		3	1				1	2	2	1		2			1
Han (Beijing)	40		2	2	2	0	4	7	5	3	6		1	3					1	1			3
Mongolian	47		2		3	1	12	6			6	1	3	5				1	1	1	1		2				1		1
Japanese	211		19		16	7	5	76	11		11		15	7				5	22	6	1	0	8	1					1
Han (Guangdong)	69		0		20	1		6	4	1	14	3		1				4	2	6	2	1	1	1	1			1
Vietnamese	42		2		5	1	3	7	2	1	10		2					3	2		1		3
Thais	40			1		3	6	3			8							8	1	6	1		1	2
Han (Liaoning)	51		3		7	2	2	9	3		2	1		4				6	3	1	4		1	1		1			1	Yao et al. [19]
Han (Shangdong)	50		2	1	5			13	5		5	1		3				4		2	4		3	1					1
Han (Xinjiang)	47		5		1	3	4	9	3	1	4	2		1				3	2	3	2			1	2				1
Han (Wuhan)	42		7	1	4	3	4	2	2		5	2		1				0	2	2	3	1	3
Han (Yunnan)	43		2	1	5	3	2	4	2	1	7	1				1		2	1	7			3		1
Han (Zhangiang)	30			1	5		1	3	2		3	4						8	1	0			2
Korea	694		61		73	30	26	190	36	6	48	4	39	28				32	29	25	7		46	2	1				11	Lee et al. [30]
MHN	103		9		12	7	11	15	5	4	11		4	1				7	1	4	2	1	2	1	5				1	Wen et al. [27]
MYN	39				5	8	2	6	1	1	1		1					9	1	1			1		2
YBN/YMB	25				5	2		2	1	2	4							1	4	3			1
YBP	35		1	1	7	7		2		2	5							3	2		1		2	2
YDB/YYM	37				18	1		7	1	1	1							1	1	2			2	1	1
YGS	24		1		2	7		4	1	1	2							4					2
YHT/YKB	30				6	3	3	1		2	6			3				2		2				1	1
YMI	32				7	3	4	5			3			2					1	5					2
YPA	32		1		3	5	1	1		2	8		1					1		4			1	2	2
YTU	41		1		9	7		3			5			4				3	3	4					2
YKM	40		1		6	6	5	6			1			2				7		1					5
YLT	26				5	2	3	1	1	1	6			1						2				2	2
YLO	42		1		8	2	2	7	1	1	7	4						4		2			2		1
YWU	31		1		5	3	4	1		1	1								1	8	1		2	2	1
Darus	45		1		7		7	7	4				2	2			1		4	5			1	2		1			1	Kong et al. [25]
Oroqen	44		2		1		14	14	5		2		5									1
Ewenki	47		2		4	1	11	12	3		1		4		4		5
Korean	48		7		3	2	3	11	5				2	6				4	2	2			1
Mongolian	48		4		4	1	5	16	3		3	1	0	2				3	1				3	0	1	1
PO (Daic)	34		1		2	2		2	1	8	8							3		5	1		1							Li et al. [36]
CL (Daic)	30				4	3		2		1	2	1	1					3	3	3		4	1		2
CX (Daic)/ CY (Daic)	37			1	5	4	1	4			4							2	1	8		1	3		3
GL (Daic)	30		1	2	1	1	4	5		1	3	1						4		6		1
HS (Daic)	31				3	6			1	6	6							2		4	2				1
ML (Daic)	37		2		3	4	1	3		4	6	1						4	2	5	1		1
MN (Daic)	32				10	1	1	1			3							1	1	7	2	1	4
PY (AA)	30		1				7	4			2									10		4	1		1
WS (Daic)	32				7	3	1	3		2	7									2		1	3		3
MK (Daic)	32				4	3		1	1	3	3	1	1					1	2	11					1
MO (Daic)	29		1		3	3	1	4		4	1							3		4		3		2
RG (Daic)/ GA (Daic)	47				2	1		4		1	5		16							8	1			4	5
TN (Daic)	30		2		8	2	2	1	1		1							3		9	1
CU (Daic)	30			1	7		3	2		3	1		1					5	1	3	1				2
DG (Daic)	40		2	1	7	7	4			2	1		2					3	1	4		4	1		1
HL (Daic)	34			2	6	3		1		3			3					8	2	2	1	1	1		1
JM (Daic)	26				5	1				4		3						1		3	2	1			6
LG (Daic)	29		2	1	2	1	2	1		5	3	1	2					2		3	2		1		1
BG (AA)	32				1		1	6		5	12		4					1		2
BU (Daic)	34			1	5	1	3			3	8		2	2						6		2			1
DA (Daic)	56		3	1	6	3	7	4	2	2	6							7	2	6			1	1	5
LC (Daic)	33				9	2	3				1	1	1					4		9				1	2
LQ (Daic)/ WG (Daic)	39				4	2	6	3		2	3		2					7		8					2
Daic/AA	72			2	8	7	2	5		5	18		3					5		8	1			3	5
Total:	3307		176	20	405	187	200	586	125	99	324	35	126	94	4	1	6	208	120	250	48	28	133	34	72	4	1	1	20
