# Supplementary material for: The Peopling of Korea Revealed by Analyses of Mitochondrial DNA and Y-Chromosomal Markers
Source: PLoS One. 2009 Jan 16;4(1):e4210. doi: 10.1371/journal.pone.0004210 (PMC2615218; doi:10.1371/journal.pone.0004210)
Supplement: Table S3 — Y-haplogroup distribution in East Asian populations (0.03 MB XLS) [file pone.0004210.s003.xls]

## Sheet: Table S3
Table S3. Y-haplogroup distribution in East Asian populations
Samples			HG
Populations	No. of		Y*	C	D/E	K	N/O	O	O1	O2	O2a	02b	O2b1	O3	O3c	Reference
Beijing-Han	65		11	3	1	2	1	1	7	1		4		24	10	Hong et al. [29]
Manchurians	48			10	1	1	1	1		1		4	9	16	4
Japanese	107			10	37		2	3	3	1	1	7	21	20	2
Korean	154		1	23	3	1	10	6	6	8		22	9	45	20
Buryat	50		2	19	2	2	15			1		1		5	3
Khalkh	48		2	21	1	5	7		2	2				5	3
Han (Yunnan)	41		1	3	1	3	6		1	2	1	4		14	5
Indonesians	36			3		2			3	0	10	6	1	7	4
Philippines	69		2	2		6		2	11	1	1	1		34	9
Thais	50		4		1	1	1		3	6	24		2	5	3
Vietnamese	41			9			1	1		2	5	5	2	14	2
Daur	39		2	12			4	1	2	1	6	1		4	6	Xue et al. [31]
Ewenki	26			15		1	1		2		1			5	1
Hezhe	45			13			9			1		2		16	4
Hui	35		5	8	5	6	1		3	1				3	3
Manchu	35			9	1	1	5		1	3		2		10	3
Inner Mongols	45		2	21		2	6			1				11	2
Oroqen	31			19		1	2	1		2				2	4
Uygur (Urumqi)	31		9	1	2	13	3		1					2
Uygur (Yili)	39		8	4	1	17	3							6
Xibe	41		4	11	1	3	7		3			1		9	2
Han (Harbin)	35		1	5			2		1	3				20	3
Han (Yili)	32		1	2	1	6			3	3	1			10	5
Korean-Chinese	25		2	3		1	1			1		5	2	10
Buyi	35						4		1		19			4	7
Hani	34		1	6			4				17			6
Li	34							2	9	1	21			1
Qiang	33		3		6	2			5	1	4			9	3
She	34			1					5		3			10	15
Tibetans	35				15	3	3							14
Yao (Bama)	35			6	1		1		1	13	1			12
Yao (Liannan)	35			1					2		3			8	21
Han (Chengdu)	34			4			1		5	1	5			11	7
Han (Lanzhou)	30		3	6	2	2	2	1	2		1			8	3
Han (Meixian)	35			3		1	1		7	5				6	12
Japanese	47			5	13		3				2	2	11	11
Korean	43		1	7	1	2	2			1		6	6	17
Outer Mongols	65		4	35	1	10	7			1				6	1
Total:	1697		69	300	97	94	116	19	89	64	126	73	63	420	167
