# Supplementary material for: The Peopling of Korea Revealed by Analyses of Mitochondrial DNA and Y-Chromosomal Markers
Source: PLoS One. 2009 Jan 16;4(1):e4210. doi: 10.1371/journal.pone.0004210 (PMC2615218; doi:10.1371/journal.pone.0004210)
Supplement: Table S7 — R ST distances in east Asian populations using ten Y chromsome STRs (non-significant values are underlined). aHara et al. [34]; bHuang et al. [40]; cHwang et al. [35]; dYan et al. [38]; eZhang et al. [33]; fZhang et al. [39]; gYong et al. [32]; hXue et al. [31]. (0.05 MB XLS) [file pone.0004210.s007.xls]

## Sheet: Sheet1
Table S7. RST distances in east Asian populations using ten Y chromsome STRs (non-significant values are underlined)
		1	2	3	4	5	6	7	8	9	10	11	12	13	14	15	16	17	18	19
1	Japanesea
2	Taiwaneseb	0.00469
3	Koreanc	0.00269	0.00369
4	Han (Shangdong)d	0.00368	0.00193	0.00278
5	Tibetanse	0.00629	0.00277	0.00542	0.00348
6	Korean-Chinesef	0.00263	0.00225	0.00131	0.00096	0.00385
7	Chinese-Singaporeang	0.00508	0.00046	0.00406	0.0019	0.00363	0.0026
8	Malay-Singaporeang	0.0043	0.00221	0.00354	0.00148	0.00414	0.00188	0.00287
9	Yao (Bama)h	0.0371	0.03524	0.03572	0.0343	0.03718	0.03416	0.03567	0.03423
10	Tibetansh	0.00708	0.00384	0.00641	0.00431	0.0012	0.00488	0.00436	0.00522	0.0395
11	Hanih	0.00941	0.00737	0.00841	0.00628	0.00904	0.00685	0.00769	0.00688	0.04157	0.00961
12	Han (Lanzhou)h	0.00559	0.00067	0.00395	0.00266	0.001	0.00286	0.00093	0.00337	0.03785	0.00461	0.00758
13	Manchurianh	0.00334	0.0016	0.00248	0.0002	0.00269	0.00065	0.0015	0.00113	0.03529	0.0042	0.0054	0.00038
14	Sheh	0.02123	0.01719	0.01969	0.01766	0.02008	0.01796	0.01649	0.01825	0.04683	0.0229	0.02496	0.02014	0.0187
15	Qiangh	0.00427	0.00055	0.00335	0.00088	0.00279	0.00171	-0.00023	0.00206	0.03634	0.0017	0.00719	0.00021	0.00095	0.01793
16	Han (Harbin)h	0.00281	0.00145	0.00233	0.00042	0.0032	0.00051	0.0004	0.00098	0.03529	0.0042	0.00623	0.00038	0	0.0187	8e-05
17	Buyih	0.0058	0.00377	0.00488	0.00267	0.00567	0.00325	0.00437	0.00298	0.03703	0.00672	0.00876	0.00482	0.00252	0.02122	0.00261	0.00171
18	Lih	0.06917	0.06656	0.06697	0.06661	0.06972	0.06615	0.06572	0.06219	0.10487	0.07449	0.07665	0.07237	0.07028	0.08755	0.06983	0.0695	0.0728
19	Han (Chengdu)h	0.00335	0.00116	0.00217	0.00042	0.00268	0.00079	0.00163	0.00097	0.03534	0.00421	0.00538	0.00131	-0.00084	0.01616	5e-05	-0.00084	0.00252	0.07041
20	Yao (Liannan)h	0.00889	0.00689	0.00783	0.00594	0.0087	0.00651	0.00681	0.00624	0.03487	0.01008	0.01212	0.0082	0.00588	0.02212	0.00598	0.00588	0.0084	0.06597	0.00589
21	Han (Meixian)h	0.00334	0.00131	0.00228	-2e-05	0.0032	0.00065	0.00095	0.00067	0.03529	0.0042	0.00623	0.00134	0	0.0187	8e-05	-0.00082	0.00089	0.05922	-0.00084
22	Huih	0.01099	0.00891	0.01055	0.00861	0.01141	0.00895	0.00912	0.00823	0.03424	0.01261	0.01464	0.01074	0.00759	0.02383	0.00765	0.00759	0.01092	0.07714	0.00841
23	Korean-Chineseh	-0.00041	0.00482	-0.00095	0.00334	0.00646	0.00123	0.0049	0.00435	0.0381	0.00641	0.00727	0.00562	0.00329	0.01647	0.00426	0.00329	0.00584	0.07521	0.0033
24	Daurh	0.01338	0.0107	0.01239	0.01077	0.01263	0.01091	0.01157	0.01136	0.04034	0.0143	0.01706	0.00979	0.00938	0.02873	0.01103	0.01083	0.01335	0.08066	0.01085
25	Ewenkih	0.02223	0.01842	0.02122	0.01956	0.02108	0.01984	0.01967	0.0202	0.05557	0.02292	0.02607	0.01841	0.01759	0.03433	0.0196	0.01974	0.02229	0.09147	0.01755
26	Hezheh	0.01692	0.01588	0.01448	0.01489	0.01769	0.0143	0.01579	0.01554	0.04986	0.01909	0.02112	0.01503	0.01041	0.03347	0.01588	0.01363	0.01742	0.08425	0.01361
27	Japaneseh	0.00151	0.00204	0.00128	0.00039	0.00364	0.0005	0.00228	0.00158	0.03532	0.00403	0.00603	0.00274	0.00047	0.01897	0.0014	0.00047	0.00297	0.06954	0.00047
28	Koreanh	0.00136	0.00438	0.00015	0.00351	0.00646	0.00243	0.00473	0.00413	0.03832	0.00752	0.00954	0.00486	0.00334	0.0219	0.00429	0.00334	0.00585	0.0645	0.00334
29	Oroqenh	0.01684	0.01459	0.01554	0.01394	0.01676	0.01394	0.01475	0.0146	0.04941	0.01723	0.02019	0.01629	0.00935	0.03272	0.01489	0.01391	0.01645	0.08477	0.01393
30	Uygur1h	0.00399	0.00225	0.00318	0.00089	0.00363	0.00132	0.00233	0.00179	0.0358	0.00487	0.00689	0.00296	-6e-05	0.0193	0.00162	0.00068	0.00319	0.07049	0.00068
31	Uygur2h	0.00336	0.00112	0.00249	0.00042	0.00322	0.00079	0.00144	0.00096	0.03282	0.00422	0.00626	0.0023	0	0.01692	-3e-05	0	0.00253	0.06995	0
32	Xibeh	0.00497	0.00338	0.00409	0.00203	0.00499	0.00234	0.00313	0.00292	0.03689	0.00533	0.00733	0.00412	0.00184	0.02043	0.00278	0.00114	0.00435	0.07145	0.00184
33	Mogolian1h	0.00895	0.00753	0.00831	0.00639	0.00915	0.00631	0.00798	0.00708	0.04072	0.01028	0.01229	0.00613	0.0017	0.02453	0.00707	0.00564	0.00862	0.07445	0.00613
34	Mongolia2h	0.01468	0.01281	0.01371	0.01113	0.01459	0.01212	0.01315	0.01246	0.04662	0.01588	0.01726	0.01185	0.00982	0.03025	0.012	0.01171	0.01358	0.08095	0.01172
Table S7. (continued)
		20	21	22	23	24	25	26	27	28	29	30	31	32	33	34
1	Japanesea
2	Taiwaneseb
3	Koreanc
4	Han (Shangdong)d
5	Tibetanse
6	Korean-Chinesef
7	Chinese-Singaporeang
8	Malay-Singaporeang
9	Yao (Bama)h
10	Tibetansh
11	Hanih
12	Han (Lanzhou)h
13	Manchurianh
14	Sheh
15	Qiangh
16	Han (Harbin)h
17	Buyih
18	Lih
19	Han (Chengdu)h
20	Yao (Liannan)h
21	Han (Meixian)h	0.00426
22	Huih	0.01429	0.0084
23	Korean-Chineseh	0.00925	0.00329	0.01181
24	Daurh	0.01598	0.01083	0.01921	0.01426
25	Ewenkih	0.02569	0.01974	0.02824	0.02337	0.02775
26	Hezheh	0.02075	0.01491	0.02326	0.0148	0.02504	0.03383
27	Japaneseh	0.0063	0.00047	0.0088	0.00119	0.0112	0.02001	0.01428
28	Koreanh	0.00853	0.00268	0.01169	-0.00079	0.01351	0.02297	0.01605	0.0018
29	Oroqenh	0.01982	0.01391	0.02235	0.01741	0.02232	0.02911	0.01065	0.01425	0.01717
30	Uygur1h	0.00654	0.00068	0.00905	0.00397	0.01147	0.02035	0.01553	0.00114	0.004	0.01454
31	Uygur2h	0.00591	0	0.00292	0.00331	0.01088	0.01984	0.01498	0.00047	0.00335	0.01398	0.00068
32	Xibeh	0.00769	0.00184	0.00951	0.00417	0.01261	0.01689	0.01666	0.00177	0.00515	0.01414	0.00251	0.00184
33	Mogolian1h	0.01193	0.00613	0.01442	0.00946	0.01505	0.02304	0.01071	0.00654	0.00939	0.00719	0.0059	0.00615	0.00498
34	Mongolia2h	0.01755	0.01171	0.02005	0.01513	0.0213	0.02975	0.02097	0.01207	0.01495	0.02135	0.01177	0.01176	0.01079	0.00621
aHara et al. [34]; bHuang et al. [40]; cHwang et al. [35]; dYan et al. [38]; eZhang et al. [33]; fZhang et al. [39]; gYong et al. [32]; hXue et al. [31].
